# Supplementary material for: Dietary Protein Intake and Physical Function in Māori and Non-Māori Adults of Advanced Age in New Zealand: LiLACS NZ
Source: Nutrients. 2023 Mar 29;15(7):1664. doi: 10.3390/nu15071664 (PMC10096528; doi:10.3390/nu15071664)
Supplement: Supplementary file 1 [file nutrients-15-01664-s001.zip]

Archive with 1 entries (1 files):
- nutrients-2267512-supplementary.pdf
